# Supplementary material for: (5Z,7Z)-6,8-Dimethyl-9H-tetra­zolo[1,5-b][1,2,4]triazepine
Source: Acta Crystallogr Sect E Struct Rep Online. 2009 Oct 28;65(Pt 11):o2894. doi: 10.1107/S160053680904392X (PMC2971328; doi:10.1107/S160053680904392X)
Supplement: Supplementary file 2 [file e-65-o2894-Isup2.hkl]

# 
# h,k,l, Fc-squared, Fo-squared, sigma(Fo-squared) and status flag 
# 
data_I
_shelx_title ' BO257 in P2(1)/c' 
_shelx_refln_list_code          4 
_shelx_F_calc_maximum      176.77 
_exptl_crystal_F_000       344.00 
_reflns_d_resolution_high  0.7701 
 
loop_ 
 _symmetry_equiv_pos_as_xyz 
 'x, y, z' 
 '-x, y+1/2, -z+1/2' 
 '-x, -y, -z' 
 'x, -y-1/2, z-1/2' 
 
_cell_length_a     3.9184 
_cell_length_b    13.5844 
_cell_length_c    13.7675 
_cell_angle_alpha  90.000 
_cell_angle_beta   96.274 
_cell_angle_gamma  90.000 
 
_shelx_F_squared_multiplier     1.000 
 
loop_ 
 _refln_index_h 
 _refln_index_k 
 _refln_index_l 
 _refln_F_squared_calc 
 _refln_F_squared_meas 
 _refln_F_squared_sigma 
 _refln_observed_status 
   1   0   0     3871.30     4129.06     76.35 o 
   2   0   0       57.43       49.64      1.92 o 
   3   0   0        7.25       10.16      1.73 o 
   4   0   0      114.87      126.49      4.40 o 
   5   0   0       56.98       64.61      4.74 o 
   1   1   0     3297.14     3367.55     15.26 o 
   2   1   0      332.81      339.23      2.13 o 
   3   1   0       21.59       19.34      1.12 o 
   4   1   0       37.67       33.23      2.18 o 
   1   2   0     1393.88     1319.34      9.54 o 
   2   2   0      249.33      232.10      3.15 o 
   3   2   0       29.82       27.23      1.33 o 
   4   2   0       72.52       72.88      2.83 o 
   5   2   0        0.91        0.83      0.88 o 
   1   3   0      701.58      639.42      4.15 o 
   2   3   0       31.99       29.07      1.49 o 
   3   3   0       95.80       91.87      2.50 o 
   4   3   0       37.86       34.37      1.60 o 
   0   4   0     2051.90     2119.81     10.02 o 
   1   4   0       77.37       90.01      1.90 o 
   2   4   0      181.43      192.43      3.85 o 
   3   4   0      176.70      171.58      3.26 o 
   4   4   0        1.38        1.15      0.86 o 
   1   5   0      110.98      123.48      1.81 o 
   2   5   0      272.41      269.13      4.96 o 
   3   5   0       17.62       16.27      1.98 o 
   4   5   0       44.47       44.50      2.49 o 
   0   6   0      140.95      140.44      3.89 o 
   1   6   0        5.72        7.07      1.10 o 
   2   6   0      618.36      556.32      7.95 o 
   3   6   0       35.85       35.21      2.11 o 
   4   6   0        0.06        1.52      0.88 o 
   1   7   0       58.01       47.73      1.39 o 
   2   7   0       41.28       39.69      4.37 o 
   3   7   0        3.67        3.12      0.96 o 
   4   7   0      368.08      384.62      5.18 o 
   0   8   0      759.34      873.32      9.17 o 
   1   8   0      449.49      476.09      4.24 o 
   2   8   0      265.26      269.67      2.02 o 
   3   8   0       18.06       17.25      2.68 o 
   4   8   0        8.66        7.75      1.74 o 
   1   9   0       94.74       99.78      2.10 o 
   2   9   0       36.82       32.40      1.90 o 
   3   9   0       23.28       26.01      4.15 o 
   4   9   0       72.58       65.26      2.25 o 
   0  10   0     1614.54     1673.94      9.73 o 
   1  10   0      353.05      370.79      5.14 o 
   2  10   0       18.32       17.15      1.95 o 
   3  10   0       80.69       84.56      3.08 o 
   4  10   0       15.67       16.69      1.73 o 
   1  11   0       77.23       75.73      2.32 o 
   2  11   0       38.05       31.03      2.30 o 
   3  11   0        5.99        5.61      1.24 o 
   0  12   0     1231.11     1149.88     14.23 o 
   1  12   0      356.31      355.98      4.50 o 
   2  12   0       52.29       50.46      4.69 o 
   3  12   0       25.31       23.26      2.92 o 
   1  13   0        0.22        1.42      0.62 o 
   2  13   0       89.57       88.27      7.30 o 
   3  13   0        2.41        1.54      0.94 o 
   0  14   0      392.68      382.29      8.66 o 
   1  14   0       23.22       21.60      2.05 o 
   2  14   0       38.43       45.04      5.61 o 
   3  14   0        0.14        0.79      0.71 o 
   1  15   0       11.93       10.59      1.94 o 
   2  15   0        8.04        6.81      2.21 o 
   0  16   0      115.79      131.47      8.72 o 
   1  16   0        2.55        1.23      0.66 o 
   2  16   0        0.00        1.27      0.62 o 
   1  17   0       93.10      115.05      3.78 o 
  -5   1   1       10.90        6.21      2.95 o 
  -4   1   1        3.93        2.39      0.73 o 
  -3   1   1      183.32      192.54      2.28 o 
  -2   1   1       25.02       30.00      0.70 o 
  -1   1   1      248.80      227.30      1.04 o 
   1   1   1     1344.49     1309.46      5.70 o 
   2   1   1      486.93      486.81      3.64 o 
   3   1   1       33.56       32.18      1.71 o 
   4   1   1       53.45       54.30      2.01 o 
   5   1   1        7.54        5.81      1.44 o 
  -5   2   1        0.30        1.64      0.97 o 
  -4   2   1       26.57       26.60      2.53 o 
  -3   2   1        0.20        0.53      0.23 o 
  -2   2   1       18.90       15.90      0.71 o 
  -1   2   1     2484.85     2559.60     15.79 o 
   0   2   1       23.94       28.55      0.42 o 
   1   2   1      186.61      157.77      1.01 o 
   2   2   1      221.51      218.50      1.90 o 
   3   2   1        0.26        0.79      0.19 o 
   4   2   1        5.55        6.69      1.09 o 
  -5   3   1       34.64       27.65      4.05 o 
  -4   3   1        1.92        1.38      0.72 o 
  -3   3   1        0.44        1.74      0.74 o 
  -2   3   1        5.24        2.88      0.71 o 
  -1   3   1      269.38      260.45      2.55 o 
   0   3   1      892.96      843.20      3.00 o 
   1   3   1     1154.17     1117.29      5.94 o 
   2   3   1       64.79       63.12      2.08 o 
   3   3   1       50.48       54.29      2.65 o 
   4   3   1        5.52        4.97      1.37 o 
  -4   4   1      131.61      137.45      2.99 o 
  -3   4   1      213.65      206.87      3.28 o 
  -2   4   1      210.75      195.65      4.38 o 
  -1   4   1       28.04       24.99      0.63 o 
   0   4   1       96.42       78.51      1.30 o 
   1   4   1       63.18       60.01      0.91 o 
   2   4   1       58.90       57.37      1.88 o 
   3   4   1       86.32       90.01      3.35 o 
   4   4   1      127.68      118.45      2.69 o 
  -4   5   1        7.65        5.40      1.08 o 
  -3   5   1      186.48      185.22      4.39 o 
  -2   5   1        8.18        9.87      1.63 o 
  -1   5   1       19.76       20.56      1.19 o 
   0   5   1     1363.41     1423.04      6.45 o 
   1   5   1      546.95      556.13      3.83 o 
   2   5   1        7.10        9.54      1.95 o 
   3   5   1        3.41        4.32      0.99 o 
   4   5   1       27.64       30.02      3.83 o 
  -4   6   1        9.40        8.38      1.59 o 
  -3   6   1        0.70        1.61      0.84 o 
  -2   6   1       27.66       26.33      3.13 o 
  -1   6   1       12.05       13.63      0.77 o 
   0   6   1      417.57      431.13      3.72 o 
   1   6   1      709.37      756.68      4.91 o 
   2   6   1       14.86       20.09      4.05 o 
   3   6   1        0.89        0.92      1.18 o 
   4   6   1        0.12        1.25      0.62 o 
  -4   7   1       11.15       11.75      1.69 o 
  -3   7   1        8.45        8.35      1.85 o 
  -2   7   1        1.78        1.90      0.34 o 
  -1   7   1      279.68      300.29      3.12 o 
   0   7   1       41.27       44.32      1.48 o 
   1   7   1       15.65       22.98      1.51 o 
   2   7   1        3.60        5.73      1.12 o 
   3   7   1       28.48       32.03      4.76 o 
   4   7   1        9.22        7.87      1.87 o 
  -4   8   1       22.75       22.57      2.88 o 
  -3   8   1      411.77      425.99      7.64 o 
  -2   8   1       15.46       13.45      1.18 o 
  -1   8   1      200.81      197.82      3.53 o 
   0   8   1       85.39       80.04      1.80 o 
   1   8   1      166.84      152.13      4.68 o 
   2   8   1      201.82      186.92      3.16 o 
   3   8   1        0.62        1.96      0.69 o 
   4   8   1      129.76      128.18      3.79 o 
  -4   9   1       14.93        8.94      2.02 o 
  -3   9   1       15.95       17.68      2.57 o 
  -2   9   1       35.57       33.40      2.37 o 
  -1   9   1       97.84       97.57      2.73 o 
   0   9   1      371.42      356.57      3.72 o 
   1   9   1      126.87      128.09      2.27 o 
   2   9   1       33.31       29.97      1.93 o 
   3   9   1       46.03       49.20      2.99 o 
   4   9   1        6.53        7.32      1.73 o 
  -4  10   1        0.11        1.75      0.69 o 
  -3  10   1       65.29       66.83      2.53 o 
  -2  10   1      178.08      166.00      2.65 o 
  -1  10   1      285.80      279.71      3.09 o 
   0  10   1        2.87        3.79      0.79 o 
   1  10   1        5.34        8.02      1.63 o 
   2  10   1      265.82      262.12      3.97 o 
   3  10   1       38.06       38.47      4.58 o 
   4  10   1       20.34       19.93      2.52 o 
  -3  11   1        0.09        1.53      0.85 o 
  -2  11   1       23.32       24.63      2.94 o 
  -1  11   1      287.05      279.42      4.03 o 
   0  11   1      151.20      121.31      2.69 o 
   1  11   1       42.03       28.93      4.32 o 
   2  11   1       82.10       75.42      5.92 o 
   3  11   1      106.16      112.10      4.40 o 
  -3  12   1       39.80       47.45      5.12 o 
  -2  12   1       67.48       64.84      4.21 o 
  -1  12   1       19.97       16.25      2.43 o 
   0  12   1      263.88      265.87      5.38 o 
   1  12   1      395.38      388.43      8.07 o 
   2  12   1       11.81       12.90      1.84 o 
   3  12   1       30.78       28.14      3.97 o 
  -3  13   1       57.21       59.00      6.53 o 
  -2  13   1       11.83       12.83      1.80 o 
  -1  13   1       20.71       18.90      2.68 o 
   0  13   1       71.04       68.23      2.82 o 
   1  13   1        0.05        1.03      0.63 o 
   2  13   1      126.85      124.38      5.29 o 
   3  13   1       12.31       11.31      2.62 o 
  -3  14   1        4.07        3.02      1.18 o 
  -2  14   1      107.28      120.18      4.33 o 
  -1  14   1      244.88      254.97      4.36 o 
   0  14   1       35.47       36.27      3.81 o 
   1  14   1        4.19        4.96      0.89 o 
   2  14   1       78.53       81.63      3.72 o 
   3  14   1       37.07       37.49      5.40 o 
  -2  15   1        2.08        1.44      1.07 o 
  -1  15   1        5.22        4.59      1.05 o 
   0  15   1       26.51       17.53      1.84 o 
   1  15   1       79.28       69.41      3.88 o 
   2  15   1       11.38       10.97      2.28 o 
  -2  16   1        2.67        1.58      0.64 o 
  -1  16   1        8.30        6.44      1.83 o 
   0  16   1        0.00        1.80      0.67 o 
   1  16   1        1.73        1.53      0.92 o 
   2  16   1        0.22        1.33      0.76 o 
  -1  17   1        2.87        2.83      0.99 o 
   0  17   1        1.22        3.51      0.95 o 
   1  17   1        0.42        1.79      1.11 o 
  -5   0   2        2.52        2.07      1.11 o 
  -4   0   2       18.24        0.94      0.77 o 
  -3   0   2        7.92        9.62      2.05 o 
  -2   0   2        3.12        1.05      0.38 o 
  -1   0   2      632.43      612.28      2.51 o 
   1   0   2    31248.86    28399.68    180.57 o 
   2   0   2       56.15       48.29      1.89 o 
   3   0   2       98.89       99.31      4.87 o 
   4   0   2       20.23       20.05      7.24 o 
  -5   1   2       47.09       39.56      4.46 o 
  -4   1   2       82.54       84.12      2.03 o 
  -3   1   2      305.89      310.48      3.91 o 
  -2   1   2       42.87       35.87      0.79 o 
  -1   1   2     1469.66     1486.86      7.47 o 
   0   1   2       53.34       39.54      0.40 o 
   1   1   2    11555.41    12518.45     70.87 o 
   2   1   2     3122.60     3284.58     14.23 o 
   3   1   2        1.92        2.59      0.62 o 
   4   1   2       44.48       30.92      6.05 o 
  -5   2   2        8.67        4.03      2.53 o 
  -4   2   2       16.41       13.14      1.48 o 
  -3   2   2       25.30       23.37      1.24 o 
  -2   2   2      256.59      258.02      2.14 o 
  -1   2   2       13.80        8.25      0.51 o 
   0   2   2      738.40      698.90      2.91 o 
   1   2   2     1088.66     1099.62      5.37 o 
   2   2   2       24.02       22.65      1.31 o 
   3   2   2       78.41       72.96      1.43 o 
   4   2   2        0.68        1.49      0.58 o 
  -5   3   2      131.32      136.89      4.80 o 
  -4   3   2        0.01        0.84      0.48 o 
  -3   3   2      257.39      247.51      1.74 o 
  -2   3   2       40.17       39.73      0.83 o 
  -1   3   2      278.51      274.63      1.30 o 
   0   3   2     1547.17     1409.08      4.11 o 
   1   3   2      123.71      111.10      1.18 o 
   2   3   2       29.57       26.39      1.74 o 
   3   3   2       38.16       38.59      1.77 o 
   4   3   2       42.06       37.80      4.21 o 
  -4   4   2        0.48        0.88      0.55 o 
  -3   4   2        1.57        2.36      0.90 o 
  -2   4   2      389.44      389.35      3.17 o 
  -1   4   2       16.88       17.97      0.64 o 
   0   4   2      303.26      321.09      3.07 o 
   2   4   2        6.48        4.41      0.66 o 
   3   4   2       59.54       55.81      4.48 o 
   4   4   2       14.73       14.96      1.74 o 
  -4   5   2       19.52       17.34      2.88 o 
  -3   5   2       47.44       53.13      2.94 o 
  -2   5   2      391.31      394.75      3.72 o 
  -1   5   2     1993.78     2234.32     14.55 o 
   0   5   2       20.34       19.69      0.96 o 
   1   5   2        7.33        9.46      0.75 o 
   2   5   2      101.89      111.16      3.17 o 
   3   5   2        1.47        2.89      1.28 o 
   4   5   2       24.33       20.98      3.24 o 
  -4   6   2        0.09        0.58      0.66 o 
  -3   6   2      135.70      133.90      3.84 o 
  -2   6   2        2.82        1.98      0.55 o 
  -1   6   2       95.84       93.60      2.25 o 
   0   6   2      176.89      168.58      2.20 o 
   1   6   2       15.35       12.77      1.79 o 
   2   6   2       17.92       17.27      2.43 o 
   3   6   2      320.09      327.37      6.08 o 
   4   6   2        4.06        3.33      1.07 o 
  -4   7   2       10.23        7.97      2.11 o 
  -3   7   2      477.67      512.04      8.07 o 
  -2   7   2        9.73       12.22      1.01 o 
  -1   7   2      605.22      595.42      6.26 o 
   0   7   2      572.68      565.07      5.37 o 
   1   7   2       63.31       67.25      1.60 o 
   2   7   2       36.47       33.95      1.56 o 
   3   7   2       81.29       81.09      3.28 o 
   4   7   2       20.45       18.43      3.13 o 
  -4   8   2       59.46       58.13      2.62 o 
  -3   8   2       65.93       66.90      2.59 o 
  -2   8   2       47.75       43.51      1.31 o 
  -1   8   2      178.59      190.25      2.16 o 
   0   8   2      170.03      188.39      3.07 o 
   1   8   2      263.53      294.98      3.62 o 
   2   8   2       84.58       83.64      5.92 o 
   3   8   2       61.67       65.17      6.62 o 
   4   8   2       27.52       23.96      4.65 o 
  -4   9   2       56.53       51.70      3.04 o 
  -3   9   2      180.22      179.00      4.99 o 
  -2   9   2       21.06       19.88      1.90 o 
  -1   9   2       14.27       11.78      1.79 o 
   0   9   2       16.62       21.22      2.48 o 
   1   9   2      660.49      675.49      5.41 o 
   2   9   2      326.79      331.02      4.13 o 
   3   9   2       60.86       55.43      5.77 o 
   4   9   2       18.21       14.02      4.85 o 
  -4  10   2        1.52        1.43      0.66 o 
  -3  10   2       97.09       90.06      3.95 o 
  -2  10   2      233.28      234.00      2.85 o 
  -1  10   2       90.93       81.84      2.48 o 
   0  10   2      399.79      403.77      5.95 o 
   1  10   2      420.68      443.81      4.58 o 
   2  10   2        4.43        4.53      1.07 o 
   3  10   2       13.03        9.67      2.85 o 
   4  10   2       18.88       20.40      3.11 o 
  -3  11   2      697.48      712.78      7.06 o 
  -2  11   2        0.13        1.48      0.67 o 
  -1  11   2       51.14       42.00      3.50 o 
   0  11   2       81.71       81.08      2.34 o 
   1  11   2      871.82      838.80     30.01 o 
   2  11   2      369.98      389.30      5.52 o 
   3  11   2        2.57        2.48      0.93 o 
  -3  12   2        0.44        0.64      0.65 o 
  -2  12   2       53.80       53.66      4.16 o 
  -1  12   2        0.42        1.03      0.81 o 
   0  12   2      125.40      122.45      3.61 o 
   1  12   2      432.19      389.79      4.89 o 
   2  12   2       43.92       40.11      6.75 o 
   3  12   2       51.38       49.46      3.87 o 
  -3  13   2        0.00        0.84      0.81 o 
  -2  13   2        7.20        5.45      1.24 o 
  -1  13   2      236.63      235.95      2.96 o 
   0  13   2      173.53      192.38      4.20 o 
   1  13   2      305.40      302.25      4.06 o 
   2  13   2      132.13      134.23      4.17 o 
   3  13   2        0.82        1.37      0.61 o 
  -3  14   2       35.07       33.66      3.53 o 
  -2  14   2       17.08       17.15      2.35 o 
  -1  14   2        0.35        0.35      0.42 o 
   0  14   2        0.09        0.81      0.51 o 
   1  14   2      183.83      180.15      3.75 o 
   2  14   2        2.54        2.32      0.90 o 
  -2  15   2       25.07       33.18      5.22 o 
  -1  15   2       19.43       24.02      2.35 o 
   0  15   2       15.12       10.70      1.60 o 
   1  15   2        2.35        1.91      0.73 o 
   2  15   2       12.97       18.05      2.61 o 
  -2  16   2        0.37        1.18      0.80 o 
  -1  16   2        8.81        4.49      1.79 o 
   0  16   2       12.95       10.62      2.32 o 
   1  16   2       80.45       94.38      7.33 o 
  -1  17   2        1.18        2.61      1.53 o 
   0  17   2       81.70      106.43      2.57 o 
   1  17   2       54.90       61.75      3.79 o 
  -4   1   3       24.72       22.47      1.34 o 
  -3   1   3        3.79        4.92      0.65 o 
  -2   1   3      560.45      561.78      3.22 o 
  -1   1   3       32.17       26.35      0.48 o 
   0   1   3      200.89      191.85      1.58 o 
   1   1   3       17.96       14.98      0.73 o 
   2   1   3      322.52      322.61      6.12 o 
   3   1   3      170.64      158.01      6.48 o 
   4   1   3       10.40        9.40      2.41 o 
  -4   2   3       41.06       41.19      2.30 o 
  -3   2   3       99.56       99.79      1.49 o 
  -2   2   3       17.32       21.51      0.66 o 
  -1   2   3       54.70       45.65      0.62 o 
   0   2   3     2112.82     2070.68      7.28 o 
   1   2   3       22.57       22.36      0.67 o 
   2   2   3      496.54      472.00      8.31 o 
   3   2   3       28.17       24.34      4.01 o 
   4   2   3       32.80       25.24      3.26 o 
  -4   3   3       37.87       37.10      2.06 o 
  -3   3   3       14.45       10.88      1.16 o 
  -2   3   3       86.01       82.72      0.86 o 
  -1   3   3      210.65      191.46      1.04 o 
   0   3   3     1577.31     1559.92      4.83 o 
   1   3   3       38.65       36.47      0.81 o 
   2   3   3      311.12      313.06      2.25 o 
   3   3   3       56.37       53.51      2.68 o 
   4   3   3       53.47       53.09      2.71 o 
  -4   4   3       63.28       63.12      2.18 o 
  -3   4   3      178.89      183.51      2.60 o 
  -2   4   3      154.55      157.59      1.17 o 
  -1   4   3      298.37      309.84      3.26 o 
   0   4   3      262.36      261.91      1.39 o 
   1   4   3        4.12        6.36      0.82 o 
   2   4   3        1.43        1.17      0.41 o 
   3   4   3        1.92        1.61      0.73 o 
   4   4   3        9.08       13.44      2.84 o 
  -4   5   3       23.63       23.11      3.34 o 
  -3   5   3       12.82       16.26      1.88 o 
  -2   5   3      851.29      894.74      4.63 o 
  -1   5   3        2.46        0.67      0.22 o 
   0   5   3       34.70       32.91      0.93 o 
   1   5   3      660.61      668.19      6.64 o 
   2   5   3       41.86       37.70      0.92 o 
   3   5   3        0.16        1.18      1.28 o 
   4   5   3        0.94        1.11      0.97 o 
  -4   6   3        7.00        6.92      1.76 o 
  -3   6   3        6.69        5.77      1.34 o 
  -2   6   3        0.49        0.62      0.39 o 
  -1   6   3       49.00       34.35      1.69 o 
   0   6   3       32.92       38.41      3.22 o 
   1   6   3       14.44       16.16      1.73 o 
   2   6   3      405.14      427.76      8.01 o 
   3   6   3        1.06        1.67      0.80 o 
   4   6   3        8.22        7.07      1.98 o 
  -4   7   3       76.90       77.60      2.70 o 
  -3   7   3        0.08        1.14      0.53 o 
  -2   7   3      258.42      253.02      4.07 o 
  -1   7   3       18.86       15.12      1.36 o 
   0   7   3      563.60      593.06     12.55 o 
   1   7   3       44.55       49.79      1.55 o 
   2   7   3        4.02        4.82      0.81 o 
   3   7   3       14.68       11.89      2.21 o 
   4   7   3       15.08       11.99      3.38 o 
  -4   8   3       82.08       80.85      2.86 o 
  -3   8   3       33.08       37.14      3.46 o 
  -2   8   3      481.67      461.04      9.56 o 
  -1   8   3       16.73       16.37      1.69 o 
   0   8   3       18.49       21.38      2.09 o 
   1   8   3        9.04       10.76      1.58 o 
   2   8   3       82.12       69.71      2.50 o 
   3   8   3        9.42       11.51      3.56 o 
   4   8   3        9.48        4.45      1.85 o 
  -4   9   3      200.31      219.37      3.57 o 
  -3   9   3       12.83        8.97      1.68 o 
  -2   9   3      318.89      329.62      4.47 o 
  -1   9   3       22.11       19.21      1.48 o 
   0   9   3      417.76      435.89      5.31 o 
   1   9   3      258.30      245.07      6.91 o 
   2   9   3        9.65        9.41      2.31 o 
   3   9   3      131.54      126.14      3.88 o 
   4   9   3       16.52       12.48      3.49 o 
  -4  10   3       31.35       31.93      2.59 o 
  -3  10   3        4.48        4.37      1.13 o 
  -2  10   3      107.50      103.08      3.78 o 
  -1  10   3      233.53      224.52      3.78 o 
   0  10   3       24.48       21.36      2.44 o 
   1  10   3        0.30        0.63      0.85 o 
   2  10   3        1.47        2.03      0.95 o 
   3  10   3       76.31       78.65      3.86 o 
  -3  11   3       45.43       42.11      4.78 o 
  -2  11   3        1.35        0.80      0.55 o 
  -1  11   3       21.54       20.05      2.39 o 
   0  11   3      281.93      294.31      4.39 o 
   1  11   3      137.59      127.12      2.89 o 
   2  11   3        0.69        2.14      1.31 o 
   3  11   3        3.71        6.33      1.93 o 
  -3  12   3       17.17       20.21      3.50 o 
  -2  12   3       39.62       37.61      4.60 o 
  -1  12   3       52.55       47.49      3.30 o 
   0  12   3       68.74       63.15      4.42 o 
   1  12   3       28.85       28.66      2.34 o 
   2  12   3      240.33      249.10      7.84 o 
   3  12   3       74.54       72.95      6.58 o 
  -3  13   3       26.17       22.69      4.55 o 
  -2  13   3      154.22      176.10      3.57 o 
  -1  13   3       12.37       10.41      1.85 o 
   0  13   3       24.32       26.34      3.31 o 
   1  13   3      197.75      194.08      3.22 o 
   2  13   3       19.60       17.62      4.17 o 
   3  13   3       73.88       69.04      3.79 o 
  -3  14   3       47.11       56.05      3.67 o 
  -2  14   3        0.04        0.75      0.68 o 
  -1  14   3       95.78      100.02      4.01 o 
   0  14   3      159.46      159.92      3.41 o 
   1  14   3       11.58        8.57      2.44 o 
   2  14   3       15.77       15.93      4.00 o 
  -2  15   3        5.22        3.99      1.08 o 
  -1  15   3        5.90        5.87      1.08 o 
   0  15   3       97.63      103.56      3.37 o 
   1  15   3        0.01        1.20      0.68 o 
   2  15   3       51.65       47.62      6.13 o 
  -2  16   3       12.64       11.47      2.70 o 
  -1  16   3       23.01       21.88      6.42 o 
   0  16   3       10.32       10.63      2.43 o 
   1  16   3        3.04        5.20      1.60 o 
  -1  17   3       11.43       12.16      2.86 o 
   0  17   3       17.12       14.24      3.63 o 
  -4   0   4       43.20       33.77      5.62 o 
  -3   0   4       65.11       56.24      3.00 o 
  -2   0   4      353.40      361.22      4.13 o 
  -1   0   4        3.92        7.74      1.39 o 
   0   0   4     2155.24     2243.36      9.71 o 
   1   0   4      688.15      672.49      5.17 o 
   2   0   4      479.96      501.89      4.63 o 
   3   0   4      726.98      748.39     14.26 o 
   4   0   4       20.74       17.30      2.95 o 
  -4   1   4       31.30       32.66      1.86 o 
  -3   1   4       69.53       75.07      1.97 o 
  -2   1   4      410.68      429.04      1.79 o 
  -1   1   4       41.10       31.92      0.52 o 
   0   1   4      135.27      118.08      1.15 o 
   1   1   4      209.94      191.90      1.77 o 
   2   1   4     5698.84     6176.86     46.26 o 
   3   1   4      802.69      819.88     10.75 o 
   4   1   4        2.94        3.34      3.14 o 
  -4   2   4      211.59      215.74      3.36 o 
  -3   2   4      159.08      151.83      2.00 o 
  -2   2   4      241.61      264.77      1.81 o 
  -1   2   4      941.83     1003.80      2.84 o 
   0   2   4      192.27      193.61      1.13 o 
   1   2   4       42.12       33.35      0.74 o 
   2   2   4      111.36      107.56      2.58 o 
   3   2   4      104.73      103.04      3.18 o 
   4   2   4        0.00        0.18      0.69 o 
  -4   3   4       62.48       65.01      1.95 o 
  -3   3   4       29.09       28.48      0.96 o 
  -2   3   4      667.46      701.23      3.94 o 
  -1   3   4       40.95       39.88      0.64 o 
   0   3   4      166.56      144.20      1.45 o 
   1   3   4      126.93      115.67      1.34 o 
   2   3   4        0.17        1.03      0.41 o 
   3   3   4       29.14       29.71      3.12 o 
   4   3   4       53.28       55.91      3.32 o 
  -4   4   4      175.78      178.10      3.72 o 
  -3   4   4        1.54        2.27      0.54 o 
  -2   4   4       13.14       13.10      0.92 o 
  -1   4   4      380.61      390.22      2.18 o 
   0   4   4      951.32      996.57      3.87 o 
   1   4   4      260.51      270.71      2.36 o 
   2   4   4      577.26      599.01      6.04 o 
   3   4   4        0.17        1.14      1.14 o 
   4   4   4        0.66        0.74      0.78 o 
  -4   5   4        0.13        1.10      1.24 o 
  -3   5   4        0.19        0.88      0.23 o 
  -2   5   4        0.05        0.37      0.17 o 
  -1   5   4      668.59      697.62      3.62 o 
   0   5   4      893.38     1004.57      8.64 o 
   1   5   4        5.37        3.70      0.58 o 
   2   5   4       77.52       82.54      1.23 o 
   3   5   4       67.99       73.18      2.82 o 
   4   5   4       23.19       21.37      3.48 o 
  -4   6   4       43.99       43.35      2.30 o 
  -3   6   4       15.71       16.91      2.39 o 
  -2   6   4      633.78      636.96      2.73 o 
  -1   6   4      574.82      575.68      3.16 o 
   0   6   4      385.10      412.83      3.73 o 
   1   6   4      364.52      363.62      2.58 o 
   2   6   4        3.19        3.84      0.73 o 
   3   6   4        1.91        2.09      1.11 o 
   4   6   4       38.86       28.66      7.91 o 
  -4   7   4       38.99       36.23      4.21 o 
  -3   7   4       30.99       31.53      3.07 o 
  -2   7   4      251.24      273.24      3.10 o 
  -1   7   4        8.34        4.23      0.99 o 
   0   7   4      515.26      531.26      6.35 o 
   1   7   4      158.80      154.27      1.94 o 
   2   7   4       27.95       25.24      2.05 o 
   3   7   4       35.01       37.41      4.25 o 
   4   7   4      123.78      121.86      5.51 o 
  -4   8   4      131.52      136.67      3.45 o 
  -3   8   4      157.98      160.53      3.07 o 
  -2   8   4       89.99       90.24      2.61 o 
  -1   8   4      100.47      103.31      2.73 o 
   0   8   4        7.93       11.27      1.81 o 
   1   8   4       21.09       23.79      1.90 o 
   2   8   4        0.44        1.09      0.46 o 
   3   8   4        1.39        1.87      1.08 o 
   4   8   4        2.31        1.76      1.73 o 
  -4   9   4       52.23       53.14      5.03 o 
  -3   9   4        6.82        5.79      1.30 o 
  -2   9   4      134.74      126.82      3.82 o 
  -1   9   4        0.31        1.15      0.49 o 
   0   9   4       39.07       28.90      2.05 o 
   1   9   4       54.70       55.73      2.56 o 
   2   9   4      438.94      445.42     11.57 o 
   3   9   4      120.55      120.17      3.70 o 
   4   9   4       26.91       24.38      5.34 o 
  -4  10   4       59.95       59.13      7.88 o 
  -3  10   4      107.68      108.50      2.92 o 
  -2  10   4      931.30      894.58      8.69 o 
  -1  10   4      569.96      543.95     13.70 o 
   0  10   4      102.15       99.82      2.86 o 
   1  10   4      102.80       98.00      3.26 o 
   2  10   4       64.73       58.93      4.56 o 
   3  10   4      162.22      176.91      8.42 o 
  -3  11   4      107.37      112.41      4.38 o 
  -2  11   4      542.04      523.85      5.31 o 
  -1  11   4       30.33       30.43      3.09 o 
   0  11   4        0.51        1.32      0.76 o 
   1  11   4      145.13      140.49      3.77 o 
   2  11   4      898.84      939.82     10.65 o 
   3  11   4      139.66      143.95      3.90 o 
  -3  12   4       23.90       22.93      3.74 o 
  -2  12   4      100.55       86.85      3.45 o 
  -1  12   4      113.67       96.01      3.41 o 
   0  12   4       26.23       24.72      2.81 o 
   1  12   4       14.68       16.93      2.95 o 
   2  12   4       11.63       14.84      2.45 o 
   3  12   4       66.24       58.87      7.24 o 
  -3  13   4        6.42        5.66      1.18 o 
  -2  13   4        7.28        3.72      0.97 o 
  -1  13   4       23.90       18.34      2.76 o 
   0  13   4      137.27      141.47      3.24 o 
   1  13   4      123.49      120.94      5.61 o 
   2  13   4      316.12      313.94      5.88 o 
   3  13   4      116.78      124.88      5.74 o 
  -2  14   4       39.25       35.86      4.36 o 
  -1  14   4       46.38       54.43      3.71 o 
   0  14   4       66.22       65.73      5.93 o 
   1  14   4       39.81       44.02      4.38 o 
   2  14   4       11.55       10.35      2.28 o 
  -2  15   4        3.43        1.66      0.83 o 
  -1  15   4       16.02       17.28      3.49 o 
   0  15   4        0.01        1.14      0.96 o 
   1  15   4       42.04       35.79      6.46 o 
   2  15   4        0.06        0.60      0.74 o 
  -1  16   4       14.11       11.99      3.07 o 
   0  16   4       47.81       48.08      3.32 o 
   1  16   4       12.10       12.35      3.28 o 
   0  17   4        6.75        8.76      1.68 o 
  -4   1   5       73.93       78.98      3.39 o 
  -3   1   5        4.53        4.21      0.58 o 
  -2   1   5       39.00       53.13      0.77 o 
  -1   1   5      995.27     1035.38      4.52 o 
   0   1   5       39.24       31.38      0.75 o 
   1   1   5      511.10      504.26      5.09 o 
   2   1   5        0.19        0.69      0.62 o 
   3   1   5       48.19       52.77      7.71 o 
   4   1   5        6.68        6.96      1.61 o 
  -4   2   5        0.05        0.40      0.45 o 
  -3   2   5      231.53      244.27      2.40 o 
  -2   2   5      272.50      273.23      1.38 o 
  -1   2   5       23.44       20.00      0.51 o 
   0   2   5      226.98      200.57      1.16 o 
   1   2   5       14.49       16.96      0.92 o 
   2   2   5       12.75       14.41      1.09 o 
   3   2   5      362.20      375.11      7.40 o 
   4   2   5      103.35      100.57      4.29 o 
  -4   3   5      183.59      191.20      5.92 o 
  -3   3   5        0.99        0.75      0.50 o 
  -2   3   5        9.95        7.19      0.73 o 
  -1   3   5      384.22      394.28      1.70 o 
   0   3   5      155.62      151.54      1.16 o 
   1   3   5      524.08      525.98      4.47 o 
   2   3   5        8.59        9.18      1.48 o 
   3   3   5       19.53       24.53      5.73 o 
   4   3   5        0.58        1.65      0.97 o 
  -4   4   5       83.43       84.16      2.36 o 
  -3   4   5      227.69      226.04      5.13 o 
  -2   4   5       74.01       74.01      1.36 o 
  -1   4   5       14.12       14.50      1.06 o 
   0   4   5       92.68      106.57      1.15 o 
   1   4   5      405.44      402.55      2.54 o 
   2   4   5       59.27       58.66      1.53 o 
   3   4   5        4.58        5.19      1.24 o 
   4   4   5        0.83        1.42      1.05 o 
  -4   5   5        0.01        0.15      0.60 o 
  -3   5   5        7.96        8.02      1.02 o 
  -2   5   5       70.23       74.52      1.07 o 
  -1   5   5     1633.37     1794.10      8.97 o 
   0   5   5       25.11       24.89      0.85 o 
   1   5   5        2.67        2.72      0.47 o 
   2   5   5       97.85       91.04      1.73 o 
   3   5   5        0.04        1.97      1.28 o 
   4   5   5        0.14        0.42      0.93 o 
  -4   6   5        2.80        1.65      1.53 o 
  -3   6   5       13.42       12.55      2.54 o 
  -2   6   5        0.62        0.85      0.36 o 
  -1   6   5        5.22        3.82      0.59 o 
   0   6   5        2.18        3.58      0.64 o 
   1   6   5       65.30       72.48      2.32 o 
   2   6   5        7.12        8.45      1.29 o 
   3   6   5      176.64      179.03      4.41 o 
   4   6   5        0.54        1.47      0.87 o 
  -4   7   5       90.71       89.34      3.17 o 
  -3   7   5        5.50        3.53      1.02 o 
  -2   7   5        1.58        1.71      0.49 o 
  -1   7   5      791.26      784.23     13.91 o 
   0   7   5       13.02       10.18      1.66 o 
   1   7   5       92.79       90.87      2.10 o 
   2   7   5       43.93       45.15      3.51 o 
   3   7   5        0.35        0.95      1.31 o 
   4   7   5        6.58        4.01      2.22 o 
  -4   8   5        0.02        0.92      0.51 o 
  -3   8   5      490.44      489.07      4.58 o 
  -2   8   5       10.90       13.05      1.53 o 
  -1   8   5       89.42       84.14      2.26 o 
   0   8   5       70.79       71.50      3.14 o 
   1   8   5      338.20      339.77      5.32 o 
   2   8   5       40.39       38.52      2.25 o 
   3   8   5       29.27       25.77      4.49 o 
   4   8   5       16.18        8.52      4.02 o 
  -4   9   5       20.02       13.50      3.94 o 
  -3   9   5       64.88       69.17      2.55 o 
  -2   9   5       13.30       10.73      1.52 o 
  -1   9   5      964.40      955.28     17.53 o 
   0   9   5       25.71       25.73      1.46 o 
   1   9   5      172.65      164.06      2.86 o 
   2   9   5       44.64       44.74      3.22 o 
   3   9   5        0.95        0.63      1.02 o 
  -4  10   5        3.57        1.59      1.16 o 
  -3  10   5       83.23       84.81      2.35 o 
  -2  10   5       31.35       28.25      3.15 o 
  -1  10   5       36.86       30.90      4.35 o 
   0  10   5      121.03      125.78      2.63 o 
   1  10   5       52.09       57.73      3.25 o 
   2  10   5        1.00        2.95      1.68 o 
   3  10   5        0.00        1.47      1.09 o 
  -3  11   5       94.68       96.09      2.42 o 
  -2  11   5       45.72       47.01      4.27 o 
  -1  11   5        1.47        0.60      0.57 o 
   0  11   5      153.80      147.34      3.36 o 
   1  11   5       85.10       89.72      2.26 o 
   2  11   5       63.77       62.51      5.55 o 
   3  11   5       25.21       24.79      4.78 o 
  -3  12   5       12.75        9.63      2.29 o 
  -2  12   5        9.81        8.90      1.60 o 
  -1  12   5        6.06        2.63      1.05 o 
   0  12   5        0.14        1.35      0.91 o 
   1  12   5       46.77       42.75      2.43 o 
   2  12   5       16.90       18.01      3.17 o 
   3  12   5       70.30       75.14      5.35 o 
  -3  13   5        0.26        0.77      0.70 o 
  -2  13   5       50.20       53.12      4.97 o 
  -1  13   5      226.98      252.43      4.76 o 
   0  13   5       13.18       10.82      2.16 o 
   1  13   5       71.16       70.23      2.66 o 
   2  13   5      107.48      110.90      4.38 o 
  -2  14   5       14.08       15.40      2.58 o 
  -1  14   5       13.21       15.93      3.53 o 
   0  14   5       36.64       38.84      4.74 o 
   1  14   5        8.65        6.35      1.29 o 
   2  14   5        5.36        5.57      2.11 o 
  -2  15   5        9.77        7.08      1.77 o 
  -1  15   5       19.46       17.55      3.83 o 
   0  15   5        7.85        7.61      1.86 o 
   1  15   5      145.07      145.31      6.48 o 
   2  15   5        0.80        1.33      1.41 o 
  -1  16   5        0.08        1.00      0.73 o 
   0  16   5       36.14       46.03      2.93 o 
   1  16   5        0.86        3.30      1.40 o 
  -4   0   6       89.20       87.67      3.27 o 
  -3   0   6      155.24      157.97      4.13 o 
  -2   0   6      295.13      317.75      3.94 o 
  -1   0   6     1393.03     1420.01     12.95 o 
   0   0   6        1.84        2.73      0.45 o 
   1   0   6      386.02      399.70      5.18 o 
   2   0   6       20.79       48.33     11.63 o 
   3   0   6      332.02      344.26      8.43 o 
   4   0   6      821.88      871.76     14.00 o 
  -4   1   6      131.59      131.83      4.35 o 
  -3   1   6       34.08       30.44      1.34 o 
  -2   1   6       43.00       39.32      0.65 o 
  -1   1   6       37.58       38.44      0.61 o 
   0   1   6       90.05      107.71      1.05 o 
   1   1   6      119.43      117.87      1.64 o 
   2   1   6       14.20       19.15      2.22 o 
   3   1   6      922.76      940.23     11.25 o 
   4   1   6       15.07       17.60      2.45 o 
  -4   2   6        2.87        3.46      2.02 o 
  -3   2   6      458.99      482.27      4.59 o 
  -2   2   6      193.51      193.35      1.32 o 
  -1   2   6     1103.55     1260.65      6.45 o 
   0   2   6     1079.72     1136.74      8.63 o 
   1   2   6       91.31       87.74      1.48 o 
   2   2   6       41.09       38.34      1.54 o 
   3   2   6      331.88      342.16      5.86 o 
   4   2   6       95.84       91.67      5.40 o 
  -4   3   6       59.15       56.74      3.44 o 
  -3   3   6       71.78       74.09      1.61 o 
  -2   3   6      383.08      370.89      2.08 o 
  -1   3   6      318.47      324.81      1.71 o 
   0   3   6      343.80      354.54      3.69 o 
   1   3   6        0.06        0.93      0.45 o 
   2   3   6        9.18        8.30      1.41 o 
   3   3   6       99.20       99.68      3.42 o 
   4   3   6       57.14       47.65      5.61 o 
  -4   4   6        9.76        8.97      3.10 o 
  -3   4   6      196.81      201.83      2.26 o 
  -2   4   6        0.03        0.42      0.22 o 
  -1   4   6      157.51      176.85      1.78 o 
   0   4   6       94.38       92.81      1.32 o 
   1   4   6      506.05      506.27      3.36 o 
   2   4   6       31.40       32.80      1.98 o 
   3   4   6       94.43      100.12      3.82 o 
   4   4   6       17.86       11.31      2.78 o 
  -4   5   6      186.28      185.99      5.42 o 
  -3   5   6      183.47      187.75      2.25 o 
  -2   5   6        5.25        4.76      0.56 o 
  -1   5   6       88.46       84.71      1.22 o 
   0   5   6      147.98      144.25      2.06 o 
   1   5   6       12.43       11.75      1.50 o 
   2   5   6       78.44       75.04      2.60 o 
   3   5   6       94.28       95.44      7.75 o 
   4   5   6       37.64       32.71      4.34 o 
  -4   6   6      250.41      268.46      7.64 o 
  -3   6   6       70.76       67.43      2.85 o 
  -2   6   6       18.74       19.97      1.36 o 
  -1   6   6      611.30      611.54      5.71 o 
   0   6   6     1038.76     1085.59      5.15 o 
   1   6   6      609.38      617.28      5.40 o 
   2   6   6      153.13      156.57      3.02 o 
   3   6   6        0.56        1.46      0.90 o 
   4   6   6        4.11        2.89      1.18 o 
  -4   7   6        0.01        1.14      1.48 o 
  -3   7   6       34.45       32.47      2.14 o 
  -2   7   6       69.87       68.33      4.87 o 
  -1   7   6       25.31       28.84      1.59 o 
   0   7   6      244.59      225.83      2.85 o 
   1   7   6       30.03       32.23      1.71 o 
   2   7   6        3.82        3.20      0.82 o 
   3   7   6        4.31        4.42      1.69 o 
   4   7   6       11.02        8.41      3.64 o 
  -4   8   6       45.00       37.57      8.97 o 
  -3   8   6      363.16      373.62      4.47 o 
  -2   8   6      129.52      129.58      4.43 o 
  -1   8   6       66.76       77.00      2.66 o 
   0   8   6       43.84       47.83      1.79 o 
   1   8   6        0.30        1.37      0.60 o 
   2   8   6       65.08       65.94      1.96 o 
   3   8   6       29.46       29.70      5.03 o 
  -4   9   6        2.81        3.95      2.64 o 
  -3   9   6       10.92        7.74      1.70 o 
  -2   9   6      170.47      170.73      2.90 o 
  -1   9   6        5.76        5.01      1.09 o 
   0   9   6       53.61       51.86      2.81 o 
   1   9   6       46.78       43.36      2.64 o 
   2   9   6       13.89       11.68      2.10 o 
   3   9   6       44.04       38.77      6.28 o 
  -3  10   6      103.54      103.83      2.44 o 
  -2  10   6      233.01      218.37      3.07 o 
  -1  10   6     1558.54     1526.30     15.43 o 
   0  10   6      487.81      489.99      6.15 o 
   1  10   6        3.33        3.50      0.90 o 
   2  10   6       28.58       29.68      3.86 o 
   3  10   6      335.88      349.34     10.56 o 
  -3  11   6        0.12        0.49      0.73 o 
  -2  11   6        0.19        1.15      0.50 o 
  -1  11   6        9.89       13.71      2.87 o 
   0  11   6      298.29      284.41      7.25 o 
   1  11   6       12.04       14.71      2.74 o 
   2  11   6       36.03       35.45      4.93 o 
   3  11   6      170.06      174.14      4.81 o 
  -3  12   6       32.54       28.82      4.37 o 
  -2  12   6       61.95       58.01      4.16 o 
  -1  12   6      294.50      263.90      6.12 o 
   0  12   6      150.76      141.57      3.11 o 
   1  12   6       29.16       24.61      3.42 o 
   2  12   6       72.56       80.67      3.75 o 
   3  12   6      196.38      217.45      6.20 o 
  -3  13   6        4.08        3.42      1.47 o 
  -2  13   6        1.42        1.01      0.61 o 
  -1  13   6        0.33        1.46      0.74 o 
   0  13   6       14.45       14.92      2.84 o 
   1  13   6       19.16       18.69      3.36 o 
   2  13   6        1.22        2.30      1.22 o 
  -2  14   6        0.77        0.92      0.52 o 
  -1  14   6       18.71       17.65      2.60 o 
   0  14   6       40.49       52.88      4.86 o 
   1  14   6       63.06       68.34      2.81 o 
   2  14   6       39.68       40.87      6.30 o 
  -2  15   6       16.25       11.18      3.85 o 
  -1  15   6        0.46        1.38      0.78 o 
   0  15   6        0.14        0.83      0.66 o 
   1  15   6       50.66       47.08      6.08 o 
  -1  16   6        4.18        5.11      1.56 o 
   0  16   6       32.79       30.67      4.13 o 
   1  16   6       43.65       39.46      7.19 o 
  -4   1   7       24.19       20.25      7.92 o 
  -3   1   7      162.09      172.66      2.00 o 
  -2   1   7       43.63       41.18      0.92 o 
  -1   1   7      133.63      157.94      1.80 o 
   0   1   7      272.32      269.40      1.79 o 
   1   1   7        6.55        8.85      1.41 o 
   2   1   7      150.46      153.32      2.14 o 
   3   1   7        0.43        1.55      1.12 o 
   4   1   7        2.50        1.89      1.15 o 
  -4   2   7      380.44      394.36      7.53 o 
  -3   2   7       29.65       32.68      1.85 o 
  -2   2   7      212.91      238.01      1.86 o 
  -1   2   7      132.18      124.20      0.76 o 
   0   2   7        5.10        8.20      0.90 o 
   1   2   7       35.87       24.79      1.25 o 
   2   2   7       61.87       60.88      1.82 o 
   3   2   7       37.39       38.34      2.17 o 
   4   2   7      178.09      184.38      7.67 o 
  -4   3   7      183.20      179.71      6.42 o 
  -3   3   7       88.66       89.91      1.60 o 
  -2   3   7      263.92      241.28      1.12 o 
  -1   3   7       15.46       19.82      0.97 o 
   0   3   7       97.50      102.24      1.58 o 
   1   3   7        6.24        7.79      1.21 o 
   2   3   7       29.15       29.44      2.43 o 
   3   3   7       48.14       46.76      3.80 o 
   4   3   7        3.93        1.73      1.01 o 
  -4   4   7        4.13        1.87      1.42 o 
  -3   4   7      199.50      204.28      2.39 o 
  -2   4   7      294.98      301.37      2.38 o 
  -1   4   7        2.82        2.85      0.38 o 
   0   4   7      494.18      503.46      3.13 o 
   1   4   7       23.30       26.95      1.22 o 
   2   4   7      213.66      220.55      5.27 o 
   3   4   7        9.62       10.57      1.80 o 
   4   4   7        5.42        4.82      1.71 o 
  -4   5   7        0.03        0.97      1.22 o 
  -3   5   7       55.27       50.65      1.93 o 
  -2   5   7        7.69        6.49      0.75 o 
  -1   5   7       23.12       29.63      1.68 o 
   0   5   7      920.91      950.78      5.79 o 
   1   5   7       13.36       14.45      1.72 o 
   2   5   7       11.58       12.93      1.64 o 
   3   5   7        0.22        2.33      1.18 o 
   4   5   7        2.71        2.69      1.72 o 
  -4   6   7       95.97       89.32      4.83 o 
  -3   6   7       22.35       22.01      2.63 o 
  -2   6   7        9.00        5.20      0.71 o 
  -1   6   7        7.54        7.31      0.97 o 
   0   6   7       32.37       27.33      1.61 o 
   1   6   7       57.32       45.16      2.44 o 
   2   6   7       35.51       37.88      2.27 o 
   3   6   7       18.84       19.12      4.41 o 
   4   6   7       47.39       46.79      4.90 o 
  -4   7   7       36.96       34.82      2.95 o 
  -3   7   7       46.00       40.62      5.01 o 
  -2   7   7       93.05       88.18      1.85 o 
  -1   7   7        0.01        0.70      0.48 o 
   0   7   7      444.93      457.65      3.27 o 
   1   7   7        7.21        7.92      1.37 o 
   2   7   7       16.70       15.49      1.70 o 
   3   7   7       43.25       41.89      5.79 o 
  -4   8   7        2.18        1.42      2.22 o 
  -3   8   7       23.37       17.23      4.19 o 
  -2   8   7      610.89      577.01      7.31 o 
  -1   8   7        0.11        0.75      0.52 o 
   0   8   7       94.79      100.99      2.40 o 
   1   8   7      168.67      169.73      3.07 o 
   2   8   7      231.91      231.41      3.25 o 
   3   8   7        9.41        7.74      1.81 o 
  -4   9   7       14.34        9.91      5.65 o 
  -3   9   7        6.57        6.40      1.98 o 
  -2   9   7       39.95       32.32      3.09 o 
  -1   9   7       37.12       30.75      3.01 o 
   0   9   7     1017.36     1019.74     13.31 o 
   1   9   7        2.74        2.57      0.88 o 
   2   9   7        0.73        1.04      0.50 o 
   3   9   7        0.20        0.75      0.89 o 
  -3  10   7        0.93        1.82      1.29 o 
  -2  10   7       42.71       35.34      2.18 o 
  -1  10   7      109.03       94.29      2.42 o 
   0  10   7        7.02       11.01      2.02 o 
   1  10   7       45.98       51.25      2.51 o 
   2  10   7       88.86       93.87      4.12 o 
   3  10   7        0.24        1.20      1.05 o 
  -3  11   7        4.87        6.51      2.01 o 
  -2  11   7      128.27      133.24      3.19 o 
  -1  11   7        0.34        1.48      0.71 o 
   0  11   7        1.78        1.27      0.75 o 
   1  11   7      123.66      126.41      2.89 o 
   2  11   7        4.64        5.95      1.61 o 
   3  11   7       11.75        8.39      2.45 o 
  -3  12   7        4.46        4.76      1.42 o 
  -2  12   7       50.33       42.64      4.85 o 
  -1  12   7       68.50       69.06      8.65 o 
   0  12   7        6.00        7.83      1.73 o 
   1  12   7       66.50       61.58      2.38 o 
   2  12   7       15.03       14.04      3.10 o 
  -3  13   7       14.44       12.16      3.68 o 
  -2  13   7       25.29       25.70      4.15 o 
  -1  13   7       13.91       18.95      4.94 o 
   0  13   7      143.88      149.49      3.99 o 
   1  13   7        7.04        6.69      1.47 o 
   2  13   7       44.44       39.32      5.02 o 
  -2  14   7        5.61        6.16      1.62 o 
  -1  14   7        2.81        2.75      0.95 o 
   0  14   7       36.78       38.93      4.50 o 
   1  14   7       14.36       13.01      2.71 o 
   2  14   7       16.15       12.89      4.65 o 
  -1  15   7        0.16        0.99      0.68 o 
   0  15   7       27.44       22.49      3.98 o 
   1  15   7        1.91        2.95      1.14 o 
  -1  16   7       46.07       43.35      3.45 o 
   0  16   7       14.11       11.76      3.50 o 
  -4   0   8       27.41       27.29      1.93 o 
  -3   0   8      436.21      444.06      9.94 o 
  -2   0   8       62.89       62.96      2.87 o 
  -1   0   8       13.19       18.66      1.51 o 
   0   0   8      241.60      215.09      3.63 o 
   1   0   8      108.81      116.74      4.90 o 
   2   0   8        4.14        5.24      1.63 o 
   3   0   8        4.03        4.03      1.96 o 
   4   0   8      368.47      377.20      9.03 o 
  -4   1   8        8.40        8.41      3.95 o 
  -3   1   8      153.28      146.80      5.21 o 
  -2   1   8      388.19      410.78      6.03 o 
  -1   1   8      340.41      362.24      1.89 o 
   0   1   8      861.08      902.40      6.30 o 
   1   1   8      257.86      262.14      2.77 o 
   2   1   8       70.07       71.99      1.92 o 
   3   1   8        0.64        0.69      1.13 o 
   4   1   8       27.58       26.31      3.05 o 
  -4   2   8       79.42       81.45      3.38 o 
  -3   2   8       14.46       12.49      3.38 o 
  -2   2   8      103.39       95.82      1.02 o 
  -1   2   8       24.61       26.78      0.59 o 
   0   2   8      380.28      404.11      2.44 o 
   1   2   8      152.68      147.94      2.32 o 
   2   2   8        1.98        2.42      0.82 o 
   3   2   8        0.25        1.08      1.32 o 
   4   2   8      112.11      110.86      3.67 o 
  -4   3   8      307.41      304.19      6.48 o 
  -3   3   8      129.64      127.22      3.53 o 
  -2   3   8      508.26      540.34      7.77 o 
  -1   3   8      748.84      740.13      4.03 o 
   0   3   8        0.00        0.54      0.36 o 
   1   3   8      482.62      486.94      4.50 o 
   2   3   8       16.90       15.66      2.41 o 
   3   3   8       13.51       12.49      2.41 o 
   4   3   8      104.17      116.18      5.25 o 
  -4   4   8        1.90        1.48      1.70 o 
  -3   4   8      168.70      157.73      2.23 o 
  -2   4   8       22.42       22.85      0.87 o 
  -1   4   8       84.65       81.39      1.01 o 
   0   4   8      166.18      174.29      2.00 o 
   1   4   8        1.27        2.76      0.72 o 
   2   4   8       61.14       57.43      2.34 o 
   3   4   8       10.90        9.77      1.72 o 
   4   4   8        0.01        0.80      0.92 o 
  -4   5   8      179.08      180.54      8.15 o 
  -3   5   8      729.90      728.16      8.06 o 
  -2   5   8      570.01      597.10      3.64 o 
  -1   5   8       18.77       18.92      1.53 o 
   0   5   8       66.56       63.92      1.40 o 
   1   5   8        8.10        8.80      1.38 o 
   2   5   8      215.65      213.45      3.77 o 
   3   5   8       63.71       56.48      3.34 o 
   4   5   8       43.24       42.93      5.45 o 
  -4   6   8        7.96        7.04      2.73 o 
  -3   6   8       53.38       59.58      3.23 o 
  -2   6   8       30.70       29.21      1.66 o 
  -1   6   8       35.75       37.98      1.34 o 
   0   6   8      150.83      157.36      2.04 o 
   1   6   8      356.38      364.98      3.24 o 
   2   6   8      111.63      107.76      3.09 o 
   3   6   8       15.27       13.21      4.20 o 
  -4   7   8       53.14       65.23      6.05 o 
  -3   7   8       70.74       72.58      3.72 o 
  -2   7   8      392.12      391.08      4.27 o 
  -1   7   8       72.92       77.77      3.15 o 
   0   7   8       15.81       18.55      1.80 o 
   1   7   8      375.51      390.82      5.16 o 
   2   7   8       16.22       16.43      2.82 o 
   3   7   8       42.60       41.28      6.07 o 
  -4   8   8        9.00        8.24      3.12 o 
  -3   8   8       16.72       10.33      2.20 o 
  -2   8   8      149.48      151.61      2.68 o 
  -1   8   8        1.66        3.36      0.79 o 
   0   8   8       84.27       86.02      2.40 o 
   1   8   8        9.79        9.35      1.58 o 
   2   8   8        1.92        1.39      0.57 o 
   3   8   8       18.99       15.07      4.92 o 
  -3   9   8        8.19        8.73      2.31 o 
  -2   9   8      187.87      180.75      4.11 o 
  -1   9   8      585.35      575.95      7.51 o 
   0   9   8      272.43      234.55      6.16 o 
   1   9   8      149.92      135.79      3.96 o 
   2   9   8        8.24        7.40      1.74 o 
   3   9   8        4.21        4.50      2.04 o 
  -3  10   8       43.81       50.42      2.24 o 
  -2  10   8       15.28       12.05      2.62 o 
  -1  10   8       25.02       18.66      1.72 o 
   0  10   8      543.10      541.07      6.05 o 
   1  10   8       54.18       58.01      2.66 o 
   2  10   8        5.69        6.69      1.70 o 
   3  10   8       19.19       17.38      4.31 o 
  -3  11   8        2.85        4.62      1.82 o 
  -2  11   8       15.27       11.83      2.64 o 
  -1  11   8      104.87       99.92      2.57 o 
   0  11   8      238.37      222.20      4.64 o 
   1  11   8      575.47      580.66      6.47 o 
   2  11   8        1.68        1.91      0.90 o 
  -3  12   8        1.06        0.35      0.56 o 
  -2  12   8        8.35        9.62      1.70 o 
  -1  12   8        1.06        1.26      0.66 o 
   0  12   8      128.76      116.75      4.02 o 
   1  12   8       44.29       41.61      3.27 o 
   2  12   8        8.60        6.81      1.98 o 
  -2  13   8       50.87       54.11      6.52 o 
  -1  13   8        9.13        7.76      1.63 o 
   0  13   8        6.71        4.53      1.01 o 
   1  13   8        0.28        0.83      0.65 o 
   2  13   8        0.25        1.18      0.76 o 
  -2  14   8        5.42        2.50      1.28 o 
  -1  14   8       20.65       19.63      3.29 o 
   0  14   8       12.28       10.74      2.30 o 
   1  14   8       20.49       18.23      3.61 o 
  -1  15   8       13.76        9.24      2.55 o 
   0  15   8        1.62        1.95      1.10 o 
   1  15   8       14.27       11.31      3.00 o 
  -4   1   9       28.26       25.96      5.48 o 
  -3   1   9      175.06      181.15      3.79 o 
  -2   1   9      237.20      250.67      4.34 o 
  -1   1   9      104.14      109.17      1.25 o 
   0   1   9      149.02      145.45      1.42 o 
   1   1   9       23.93       21.59      2.00 o 
   2   1   9        3.92        5.25      0.87 o 
   3   1   9       32.08       29.29      5.73 o 
   4   1   9        5.68        6.08      3.04 o 
  -4   2   9        0.95        1.08      1.02 o 
  -3   2   9      192.24      196.06      3.37 o 
  -2   2   9      123.90      124.71      2.71 o 
  -1   2   9       10.59       16.38      1.04 o 
   0   2   9       13.73       16.59      1.78 o 
   1   2   9        1.26        3.36      0.69 o 
   2   2   9        0.66        0.93      0.65 o 
   3   2   9       36.52       37.66      2.65 o 
   4   2   9        8.54        4.62      2.49 o 
  -4   3   9       52.34       48.36      6.33 o 
  -3   3   9      459.55      458.90      9.06 o 
  -2   3   9       19.14       16.40      1.04 o 
  -1   3   9      602.25      585.78      2.69 o 
   0   3   9       22.70       24.82      1.61 o 
   1   3   9        4.70        2.53      0.60 o 
   2   3   9        8.02        8.36      1.46 o 
   3   3   9        5.21        5.21      1.64 o 
   4   3   9       48.82       42.78      3.01 o 
  -4   4   9       47.20       38.77      9.63 o 
  -3   4   9       37.53       36.06      2.42 o 
  -2   4   9       98.43       93.24      2.19 o 
  -1   4   9       11.62       16.50      0.84 o 
   0   4   9        0.38        0.98      0.53 o 
   1   4   9      472.21      478.34      5.31 o 
   2   4   9       38.96       38.46      2.33 o 
   3   4   9       67.08       62.43      2.74 o 
  -4   5   9        0.11        1.33      1.45 o 
  -3   5   9       13.98       11.94      3.27 o 
  -2   5   9      242.17      233.18      3.23 o 
  -1   5   9       48.79       49.45      0.99 o 
   0   5   9        1.94        1.48      0.43 o 
   1   5   9      208.01      203.39      3.17 o 
   2   5   9        2.77        2.46      0.76 o 
   3   5   9       14.82       15.52      2.17 o 
  -4   6   9       15.72       12.67      5.62 o 
  -3   6   9       52.25       44.11      2.10 o 
  -2   6   9       63.54       58.82      1.62 o 
  -1   6   9        2.19        3.64      0.60 o 
   0   6   9        1.57        1.91      0.63 o 
   1   6   9       19.12       21.08      2.83 o 
   2   6   9       44.62       43.37      3.12 o 
   3   6   9        7.83        8.54      2.24 o 
  -4   7   9       21.53       18.40      9.32 o 
  -3   7   9      109.08      109.74      5.08 o 
  -2   7   9        1.49        0.47      0.38 o 
  -1   7   9      265.46      239.79      3.21 o 
   0   7   9        0.78        1.38      0.63 o 
   1   7   9       38.10       39.25      1.95 o 
   2   7   9       27.90       30.12      2.59 o 
   3   7   9       59.13       62.08      4.00 o 
  -4   8   9        0.01       -0.54      1.42 o 
  -3   8   9        0.43        3.89      2.10 o 
  -2   8   9       32.58       26.33      3.11 o 
  -1   8   9      140.16      127.37      2.72 o 
   0   8   9       16.04       13.13      1.81 o 
   1   8   9      414.21      428.10      5.61 o 
   2   8   9      145.11      146.76      3.00 o 
   3   8   9       42.64       39.67      2.98 o 
  -3   9   9        1.91        2.75      2.84 o 
  -2   9   9        0.70        1.24      0.74 o 
  -1   9   9      258.34      230.25      2.85 o 
   0   9   9       37.41       33.70      3.80 o 
   1   9   9      400.97      398.48      4.32 o 
   2   9   9       13.67       12.49      2.16 o 
   3   9   9       19.06       16.73      4.48 o 
  -3  10   9       13.62       13.01      5.37 o 
  -2  10   9        0.23        0.77      1.03 o 
  -1  10   9        2.78        3.63      1.03 o 
   0  10   9      148.32      144.33      2.92 o 
   1  10   9       55.46       54.52      2.76 o 
   2  10   9       13.72       11.84      3.09 o 
   3  10   9       31.36       25.47      6.03 o 
  -3  11   9        6.42        9.03      5.31 o 
  -2  11   9       24.79       32.13      4.37 o 
  -1  11   9       75.93       78.49      3.68 o 
   0  11   9       55.55       51.61      4.75 o 
   1  11   9        2.71        2.83      0.99 o 
   2  11   9       28.28       29.90      4.66 o 
  -2  12   9        1.10        1.62      1.30 o 
  -1  12   9       42.11       31.69      4.43 o 
   0  12   9       39.40       44.57      2.34 o 
   1  12   9       19.79       18.45      3.76 o 
   2  12   9      136.60      151.31      4.58 o 
  -2  13   9       84.41       98.03      3.51 o 
  -1  13   9       42.02       39.50      4.91 o 
   0  13   9        0.20        1.57      0.76 o 
   1  13   9       35.43       29.39      5.08 o 
   2  13   9        0.98        0.93      0.80 o 
  -2  14   9       48.13       48.57      6.03 o 
  -1  14   9      100.30      123.91      2.87 o 
   0  14   9        7.39        5.63      1.87 o 
   1  14   9       26.60       23.78      7.09 o 
  -1  15   9       94.91      104.45      3.53 o 
   0  15   9        1.45        1.24      0.86 o 
  -4   0  10       16.95       16.64      7.87 o 
  -3   0  10        8.87        4.46      1.45 o 
  -2   0  10     1124.24     1137.01     19.14 o 
  -1   0  10        2.57        3.30      0.55 o 
   0   0  10       80.33       67.15      5.27 o 
   1   0  10       95.57       96.82      2.74 o 
   2   0  10      296.13      296.58      5.30 o 
   3   0  10        6.25        5.20      2.39 o 
  -4   1  10       73.96       73.02      3.38 o 
  -3   1  10       94.38       92.59      2.54 o 
  -2   1  10      109.35      102.13      2.95 o 
  -1   1  10      366.68      367.51      2.59 o 
   0   1  10       63.95       70.50      1.48 o 
   1   1  10      471.83      494.77      3.73 o 
   2   1  10       71.41       69.64      2.01 o 
   3   1  10       11.96       10.85      2.44 o 
  -4   2  10        1.49        1.48      0.88 o 
  -3   2  10      225.30      228.90      3.98 o 
  -2   2  10       22.16       20.98      2.69 o 
  -1   2  10       66.69       72.22      0.74 o 
   0   2  10      515.10      527.09      3.49 o 
   1   2  10        0.29        0.83      0.61 o 
   2   2  10       11.14       11.12      1.38 o 
   3   2  10        0.03        1.02      0.60 o 
  -4   3  10       16.97       13.69      2.84 o 
  -3   3  10       81.35       78.78      6.19 o 
  -2   3  10        7.32        6.81      1.13 o 
  -1   3  10      179.05      185.90      1.25 o 
   0   3  10      105.86       99.96      2.92 o 
   1   3  10       11.95       13.02      2.13 o 
   2   3  10      237.28      239.00      3.05 o 
   3   3  10        4.76        4.17      1.78 o 
  -4   4  10       12.34        8.75      5.37 o 
  -3   4  10      190.55      188.08      3.96 o 
  -2   4  10     1119.37     1052.78     15.41 o 
  -1   4  10      812.71      797.15     10.37 o 
   0   4  10      220.72      228.47      2.42 o 
   1   4  10       44.18       48.13      1.68 o 
   2   4  10        4.70        4.99      0.95 o 
   3   4  10        0.36        0.49      1.23 o 
  -4   5  10       11.56        9.60      3.58 o 
  -3   5  10      126.92      124.35      3.23 o 
  -2   5  10      423.22      418.38      5.12 o 
  -1   5  10       78.65       84.03      1.66 o 
   0   5  10       80.39       85.39      1.68 o 
   1   5  10       12.06       12.34      1.79 o 
   2   5  10       52.10       49.55      1.67 o 
   3   5  10      152.70      146.68      4.91 o 
  -4   6  10        7.13        3.95      1.96 o 
  -3   6  10       42.64       45.86      3.25 o 
  -2   6  10      100.69       89.58      2.68 o 
  -1   6  10      534.25      520.66      4.93 o 
   0   6  10       27.71       28.19      1.70 o 
   1   6  10       11.58       10.80      1.60 o 
   2   6  10       32.98       33.81      3.59 o 
   3   6  10        2.91        2.08      1.34 o 
  -3   7  10       16.85       20.39      4.74 o 
  -2   7  10       49.00       41.80      1.82 o 
  -1   7  10      309.30      308.10      3.31 o 
   0   7  10        0.21        1.61      0.60 o 
   1   7  10       37.80       42.59      3.54 o 
   2   7  10      283.80      303.21      5.02 o 
   3   7  10       19.92       16.88      5.97 o 
  -3   8  10       83.29      104.85      4.86 o 
  -2   8  10        0.76        4.37      0.97 o 
  -1   8  10        9.07        8.05      1.17 o 
   0   8  10      188.49      185.30      3.35 o 
   1   8  10      104.88      103.82      2.40 o 
   2   8  10        3.44        2.03      1.20 o 
   3   8  10        4.38        5.54      2.06 o 
  -3   9  10        0.04        1.70      2.04 o 
  -2   9  10        0.91        1.28      0.64 o 
  -1   9  10      140.01      126.59      2.10 o 
   0   9  10      288.61      281.63      3.80 o 
   1   9  10      186.66      175.76      3.39 o 
   2   9  10       94.54       89.45      4.48 o 
  -3  10  10        8.94       11.16      4.29 o 
  -2  10  10       62.15       69.29      3.03 o 
  -1  10  10       21.43       20.89      3.27 o 
   0  10  10       69.00       70.00      2.25 o 
   1  10  10        0.58        1.99      1.03 o 
   2  10  10       42.67       39.89      3.18 o 
  -3  11  10        0.67        2.67      1.99 o 
  -2  11  10       20.97       26.16      2.23 o 
  -1  11  10        3.02        1.65      0.84 o 
   0  11  10       57.96       51.11      2.64 o 
   1  11  10      258.30      258.14      4.37 o 
   2  11  10      337.18      352.46      8.41 o 
  -2  12  10       10.63       19.95      2.53 o 
  -1  12  10        1.24        1.02      0.71 o 
   0  12  10       51.52       50.91      3.93 o 
   1  12  10        0.49        1.03      0.77 o 
   2  12  10        3.22        1.85      0.98 o 
  -2  13  10       37.53       38.41      4.60 o 
  -1  13  10       43.08       44.68      5.16 o 
   0  13  10        3.41        3.20      1.04 o 
   1  13  10        1.95        1.04      0.85 o 
  -1  14  10      103.73      118.80      5.89 o 
   0  14  10       48.46       44.37      5.61 o 
  -4   1  11       38.00       21.21      8.43 o 
  -3   1  11       11.56       10.80      2.94 o 
  -2   1  11      256.94      262.09      4.70 o 
  -1   1  11      232.90      223.51      2.14 o 
   0   1  11       42.59       49.10      1.58 o 
   1   1  11        8.14        8.30      1.29 o 
   2   1  11        5.47        4.33      0.73 o 
   3   1  11        0.09        0.93      0.60 o 
  -3   2  11       72.95       73.90      3.09 o 
  -2   2  11        0.49        1.63      0.71 o 
  -1   2  11      220.43      220.65      3.33 o 
   0   2  11       30.85       32.62      1.83 o 
   1   2  11       73.76       71.14      1.77 o 
   2   2  11        0.10        0.95      0.66 o 
   3   2  11        0.36        0.63      0.52 o 
  -4   3  11        0.47        1.73      1.42 o 
  -3   3  11       79.22       82.01      3.72 o 
  -2   3  11      367.75      361.84      5.98 o 
  -1   3  11        0.40        0.46      0.18 o 
   0   3  11      194.97      199.66      3.21 o 
   1   3  11        0.20        1.08      0.60 o 
   2   3  11       31.34       28.03      2.04 o 
   3   3  11       29.47       21.02      3.98 o 
  -4   4  11       10.25       11.02      4.54 o 
  -3   4  11        6.54        5.05      1.38 o 
  -2   4  11      178.87      179.59      5.40 o 
  -1   4  11        4.56        4.27      0.72 o 
   0   4  11      107.59      104.47      1.97 o 
   1   4  11        3.57        2.99      0.68 o 
   2   4  11      190.60      190.32      3.86 o 
   3   4  11       13.19       12.60      2.51 o 
  -4   5  11        7.60        2.58      1.48 o 
  -3   5  11        0.08        0.60      0.67 o 
  -2   5  11       65.15       62.54      3.56 o 
  -1   5  11      265.56      255.70      2.78 o 
   0   5  11       37.11       37.21      1.56 o 
   1   5  11       11.51       12.50      1.67 o 
   2   5  11       26.51       24.91      3.43 o 
   3   5  11       21.17       18.33      2.20 o 
  -3   6  11        0.26        0.92      0.78 o 
  -2   6  11        0.86        0.74      0.50 o 
  -1   6  11      120.52      108.38      2.25 o 
   0   6  11       23.96       22.38      2.07 o 
   1   6  11        4.08        3.89      0.64 o 
   2   6  11        5.21        5.57      1.16 o 
   3   6  11       31.17       32.84      4.70 o 
  -3   7  11       30.02       36.55      8.18 o 
  -2   7  11      109.34       89.68      6.15 o 
  -1   7  11       12.99       18.11      2.24 o 
   0   7  11      132.60      122.82      2.78 o 
   1   7  11        8.51        8.07      1.48 o 
   2   7  11       12.58       12.66      1.92 o 
   3   7  11       38.42       28.59      7.78 o 
  -3   8  11       13.70       11.25      4.40 o 
  -2   8  11       29.35       32.50      2.51 o 
  -1   8  11       11.73        9.43      1.41 o 
   0   8  11        6.79        6.49      1.24 o 
   1   8  11       45.31       43.63      2.58 o 
   2   8  11      309.32      309.66      4.26 o 
  -3   9  11        0.15        1.08      1.45 o 
  -2   9  11        0.05        1.29      0.69 o 
  -1   9  11        8.17        5.96      1.02 o 
   0   9  11      189.14      180.00      2.89 o 
   1   9  11        0.41        1.17      0.59 o 
   2   9  11       45.01       40.28      7.35 o 
  -3  10  11       65.23       79.01      4.77 o 
  -2  10  11        1.78        1.26      0.60 o 
  -1  10  11        6.24        7.08      1.28 o 
   0  10  11       73.04       73.78      2.07 o 
   1  10  11       80.03       86.26      2.72 o 
   2  10  11       60.59       57.30      5.08 o 
  -2  11  11       35.88       39.25      3.45 o 
  -1  11  11       21.66       29.30      2.27 o 
   0  11  11        9.57       10.03      2.30 o 
   1  11  11      117.57      121.46      3.13 o 
   2  11  11        2.85        3.75      2.04 o 
  -2  12  11      110.42      124.62      5.59 o 
  -1  12  11       36.32       39.73      4.55 o 
   0  12  11       13.27        8.49      2.24 o 
   1  12  11        0.49        1.50      0.73 o 
  -1  13  11       96.90      110.54      3.58 o 
   0  13  11        3.07        1.46      0.72 o 
   1  13  11        0.69        0.74      1.36 o 
  -4   0  12        1.00        0.74      0.68 o 
  -3   0  12        2.04        1.48      1.16 o 
  -2   0  12       15.50       18.26      6.30 o 
  -1   0  12     1326.19     1306.53     14.20 o 
   0   0  12       17.26       19.79      2.61 o 
   1   0  12       34.83       32.72      2.27 o 
   2   0  12      167.53      173.96      4.21 o 
   3   0  12      221.43      215.29      9.70 o 
  -4   1  12        0.14        0.43      0.91 o 
  -3   1  12       95.93      106.72      3.28 o 
  -2   1  12      194.44      186.47      3.76 o 
  -1   1  12        1.23        1.12      0.45 o 
   0   1  12       98.66       97.47      2.01 o 
   1   1  12       39.65       35.58      1.95 o 
   2   1  12       47.93       46.66      3.92 o 
   3   1  12        2.61        2.38      1.04 o 
  -4   2  12       65.82       77.42      5.42 o 
  -3   2  12       14.89       14.34      2.90 o 
  -2   2  12      109.33      102.92      3.18 o 
  -1   2  12        9.21        8.11      1.16 o 
   0   2  12      145.80      150.35      2.41 o 
   1   2  12      307.64      314.76      3.54 o 
   2   2  12       29.15       27.34      3.18 o 
   3   2  12       49.69       51.91      3.56 o 
  -4   3  12        5.17        3.49      1.73 o 
  -3   3  12        6.45        7.12      1.86 o 
  -2   3  12       42.99       40.70      2.54 o 
  -1   3  12      160.18      146.59      1.89 o 
   0   3  12       38.87       37.00      1.75 o 
   1   3  12       55.42       56.03      2.03 o 
   2   3  12        1.33        1.34      0.65 o 
   3   3  12       44.67       41.32      7.68 o 
  -3   4  12        2.79        1.36      0.71 o 
  -2   4  12      221.81      205.97      3.93 o 
  -1   4  12     1174.42     1123.84     10.06 o 
   0   4  12      666.77      676.20      5.79 o 
   1   4  12       70.92       73.46      1.98 o 
   2   4  12        8.89        8.81      1.28 o 
   3   4  12        3.43        2.14      1.49 o 
  -3   5  12       15.64       12.19      1.89 o 
  -2   5  12        1.48        1.11      0.77 o 
  -1   5  12        2.88        1.93      0.49 o 
   0   5  12      327.73      307.70      3.09 o 
   1   5  12      161.76      172.81      2.70 o 
   2   5  12        0.42        1.26      0.60 o 
   3   5  12       46.86       39.41      6.96 o 
  -3   6  12       29.51       26.64      3.42 o 
  -2   6  12       84.96       95.36      5.96 o 
  -1   6  12      269.76      258.87      6.17 o 
   0   6  12      471.07      485.58      3.85 o 
   1   6  12        4.42        3.41      0.72 o 
   2   6  12        0.73        1.01      0.74 o 
  -3   7  12        8.72        6.39      2.22 o 
  -2   7  12       13.17       11.37      3.32 o 
  -1   7  12       12.85       16.95      2.94 o 
   0   7  12        7.48        7.41      1.25 o 
   1   7  12       60.66       59.00      1.95 o 
   2   7  12       30.09       27.07      3.68 o 
  -3   8  12        4.73        6.36      2.39 o 
  -2   8  12       62.22       73.11      4.81 o 
  -1   8  12        1.28        0.38      0.67 o 
   0   8  12       76.58       76.08      2.45 o 
   1   8  12      160.91      157.79      4.37 o 
   2   8  12       57.95       55.00      3.47 o 
  -3   9  12        2.81        3.89      2.56 o 
  -2   9  12       41.23       45.89      4.63 o 
  -1   9  12       24.18       29.63      3.52 o 
   0   9  12        6.66        5.45      1.04 o 
   1   9  12        9.48        8.30      2.41 o 
   2   9  12        7.95        9.05      2.26 o 
  -2  10  12        0.15        0.90      0.65 o 
  -1  10  12       15.22       12.69      3.00 o 
   0  10  12       27.49       26.72      3.11 o 
   1  10  12      125.29      121.05      2.83 o 
   2  10  12       73.53       71.84      8.07 o 
  -2  11  12       14.44       14.68      6.28 o 
  -1  11  12       14.77       14.85      2.30 o 
   0  11  12        5.36        4.82      1.50 o 
   1  11  12        1.52        1.66      0.70 o 
  -1  12  12       81.14      104.05      3.61 o 
   0  12  12        3.28        2.70      1.24 o 
   1  12  12       40.05       31.42      4.08 o 
   0  13  12        6.73        6.62      2.00 o 
  -3   1  13        4.31        3.47      1.21 o 
  -2   1  13        9.54       10.00      3.10 o 
  -1   1  13      101.34      102.64      3.27 o 
   0   1  13       93.09       87.48      2.84 o 
   1   1  13        6.03        6.16      1.18 o 
   2   1  13       11.54        9.71      1.37 o 
   3   1  13        0.92        0.78      0.82 o 
  -3   2  13       30.92       26.67      6.71 o 
  -2   2  13      180.00      189.58      6.66 o 
  -1   2  13       74.71       70.93      5.84 o 
   0   2  13      277.97      280.16      3.46 o 
   1   2  13       34.43       37.61      3.68 o 
   2   2  13       21.30       18.85      3.69 o 
   3   2  13        0.04        1.29      0.78 o 
  -3   3  13        9.74        8.36      2.96 o 
  -2   3  13        6.03        6.45      1.61 o 
  -1   3  13       53.45       51.93      2.91 o 
   0   3  13        4.55        6.72      1.26 o 
   1   3  13        2.32        1.26      0.64 o 
   2   3  13       25.41       24.11      2.25 o 
  -3   4  13        0.99        3.43      1.09 o 
  -2   4  13        1.16        1.35      0.85 o 
   0   4  13       16.37       18.44      2.31 o 
   1   4  13      113.22      119.09      3.43 o 
   2   4  13        3.73        4.25      1.01 o 
  -3   5  13        8.33        5.75      2.12 o 
  -2   5  13        0.10        0.73      0.84 o 
  -1   5  13       93.31       76.10      4.53 o 
   0   5  13       94.81       96.16      2.01 o 
   1   5  13        2.47        1.87      0.70 o 
   2   5  13        4.38        4.04      1.09 o 
  -3   6  13        7.80        8.14      3.20 o 
  -2   6  13        6.87        7.21      1.71 o 
  -1   6  13       28.05       30.69      3.86 o 
   0   6  13      105.05       99.53      2.18 o 
   1   6  13       11.68       11.70      2.29 o 
   2   6  13       16.27       15.04      3.39 o 
  -3   7  13        0.01        1.16      1.19 o 
  -2   7  13        4.54        7.24      2.12 o 
  -1   7  13       21.65       13.99      2.87 o 
   0   7  13       35.67       40.92      3.06 o 
   1   7  13        7.68        7.07      1.37 o 
   2   7  13       10.83        7.59      2.40 o 
  -3   8  13       40.82       37.32      8.95 o 
  -2   8  13       12.46       14.58      4.15 o 
  -1   8  13       53.74       60.39      2.98 o 
   0   8  13        0.67        0.78      0.50 o 
   1   8  13       64.69       66.77      2.18 o 
   2   8  13       14.95       13.90      4.59 o 
  -2   9  13       51.89       49.37      5.20 o 
  -1   9  13        1.56        1.45      0.71 o 
   0   9  13       17.53       14.22      2.44 o 
   1   9  13       27.74       19.98      4.28 o 
  -2  10  13       51.92       57.29      3.08 o 
  -1  10  13        4.11        3.62      1.01 o 
   0  10  13       12.61       13.69      2.40 o 
   1  10  13       87.28       94.15      2.95 o 
  -1  11  13       45.03       46.67      2.99 o 
   0  11  13        0.98        0.99      0.83 o 
   1  11  13        0.91        1.08      0.55 o 
   0  12  13       72.81       74.32      3.79 o 
  -3   0  14       16.92       12.30      4.52 o 
  -2   0  14       50.52       47.54      3.21 o 
  -1   0  14      102.99       88.15      8.29 o 
   0   0  14      668.91      703.35      6.01 o 
   1   0  14       21.57       22.52      1.96 o 
   2   0  14        2.98        2.42      1.21 o 
  -3   1  14        2.03        3.92      1.13 o 
  -2   1  14       37.66       46.84      3.23 o 
  -1   1  14      103.53       92.05      2.97 o 
   0   1  14      132.12      129.86      3.78 o 
   1   1  14       36.61       35.13      2.44 o 
   2   1  14       84.83       81.45      2.43 o 
  -3   2  14       80.49       92.76      3.02 o 
  -2   2  14       58.32       58.03      3.41 o 
  -1   2  14        0.09        1.68      0.85 o 
   0   2  14      100.27       96.14      2.13 o 
   1   2  14       32.60       31.28      2.25 o 
   2   2  14       21.01       18.18      3.60 o 
  -3   3  14       18.58       14.08      5.64 o 
  -2   3  14        3.23        5.44      2.07 o 
  -1   3  14      189.18      172.27      4.61 o 
   0   3  14      252.24      245.56      3.33 o 
   1   3  14      228.13      228.63      3.65 o 
   2   3  14      117.59      130.25      3.01 o 
  -3   4  14       34.07       35.22      2.54 o 
  -2   4  14        0.02        0.80      0.57 o 
  -1   4  14       20.75       21.52      2.55 o 
   0   4  14      289.48      294.25      3.84 o 
   1   4  14       31.53       36.95      3.94 o 
   2   4  14        7.24        6.08      1.04 o 
  -3   5  14        6.64        7.41      1.42 o 
  -2   5  14        0.34        1.08      1.01 o 
  -1   5  14       13.33       12.17      3.79 o 
   0   5  14      262.88      269.99      3.64 o 
   1   5  14      708.22      730.94      8.83 o 
   2   5  14       81.94       80.42      2.30 o 
  -3   6  14       52.10       61.20      7.06 o 
  -2   6  14       32.97       30.84      6.00 o 
  -1   6  14       16.81       17.84      4.30 o 
   0   6  14       50.03       43.16      2.03 o 
   1   6  14       29.67       27.83      2.96 o 
   2   6  14       85.99       80.09      2.69 o 
  -2   7  14       28.20       18.68      4.74 o 
  -1   7  14       49.25       58.10      3.24 o 
   0   7  14       62.17       69.12      2.68 o 
   1   7  14       38.89       37.93      2.85 o 
  -2   8  14        0.28        1.78      1.06 o 
  -1   8  14        2.10        2.69      1.60 o 
   0   8  14       50.03       49.25      3.04 o 
   1   8  14       14.78       14.91      2.05 o 
  -2   9  14        3.78        2.90      1.98 o 
  -1   9  14       51.47       56.64      3.59 o 
   0   9  14       12.41       13.37      2.53 o 
   1   9  14        4.63        5.01      1.54 o 
  -1  10  14       31.54       29.47      6.71 o 
   0  10  14        0.00        0.55      0.60 o 
  -3   1  15       19.05       17.45      3.55 o 
  -2   1  15        4.07        4.09      1.42 o 
  -1   1  15       79.61       86.34      2.99 o 
   0   1  15       10.30       11.45      2.62 o 
   1   1  15        6.13        5.12      1.05 o 
   2   1  15        1.09        1.08      0.56 o 
  -3   2  15        0.42        0.99      0.76 o 
  -2   2  15        5.32        5.72      1.84 o 
  -1   2  15       71.43       74.53      3.56 o 
   0   2  15       51.47       53.37      5.35 o 
   1   2  15      198.17      202.80      2.90 o 
   2   2  15        3.50        3.66      1.01 o 
  -3   3  15        3.08        2.59      1.14 o 
  -2   3  15       17.74       18.81      4.58 o 
  -1   3  15       18.87       21.33      3.73 o 
   0   3  15       12.46       10.11      2.15 o 
   1   3  15       12.16       11.97      1.57 o 
   2   3  15       10.11       10.52      2.10 o 
  -2   4  15        2.89        1.76      0.79 o 
  -1   4  15        0.83        0.62      0.76 o 
   0   4  15       54.62       55.94      3.95 o 
   1   4  15       37.35       37.15      2.33 o 
   2   4  15       30.32       23.70      3.09 o 
  -2   5  15        1.02        1.47      0.74 o 
  -1   5  15        0.45        1.19      0.98 o 
   0   5  15       55.21       50.86      2.91 o 
   1   5  15       10.19        9.57      1.69 o 
  -2   6  15       10.14        9.10      3.05 o 
  -1   6  15        9.84        9.37      2.10 o 
   0   6  15       42.22       40.63      2.48 o 
   1   6  15       45.59       43.11      2.10 o 
  -2   7  15        0.08        1.66      1.10 o 
  -1   7  15        0.78        1.08      0.88 o 
   0   7  15        3.66        4.74      1.06 o 
   1   7  15       37.86       35.53      3.43 o 
  -1   8  15        1.23        1.36      0.70 o 
   0   8  15       22.58       21.20      4.84 o 
   1   8  15        4.65        3.21      0.78 o 
  -1   9  15      107.08      116.99      3.59 o 
   0   9  15        8.94        7.10      2.40 o 
  -2   0  16       39.97       45.78      3.58 o 
  -1   0  16       72.13       73.87      7.16 o 
   0   0  16       75.04       64.27     10.17 o 
   1   0  16       93.80      105.62      3.30 o 
  -2   1  16        2.50        3.27      1.56 o 
  -1   1  16        0.26        0.76      0.96 o 
   0   1  16       10.73        9.12      2.13 o 
   1   1  16      295.04      298.05      3.47 o 
  -2   2  16       33.54       28.01      7.29 o 
  -1   2  16       78.75       84.16      4.22 o 
   0   2  16       44.43       39.90      5.67 o 
   1   2  16       56.20       52.24      2.25 o 
  -2   3  16       71.45       84.70      3.58 o 
  -1   3  16        0.33        1.67      1.19 o 
   0   3  16       89.17       83.22      3.51 o 
   1   3  16       66.24       65.45      2.98 o 
  -2   4  16        4.99        2.81      1.90 o 
  -1   4  16        0.54        0.62      0.75 o 
   0   4  16       12.24       11.63      2.90 o 
   1   4  16        2.25        2.26      0.86 o 
  -2   5  16        0.05        1.42      0.94 o 
  -1   5  16        3.43        3.36      1.57 o 
   0   5  16        1.34        2.03      1.06 o 
   1   5  16      226.25      233.67      4.45 o 
  -1   6  16        2.74        2.72      1.10 o 
   0   6  16        0.49        0.79      0.61 o 
  -1   7  16       25.34       18.26      6.73 o 
   0   7  16       21.32       18.92      5.73 o 
  -2   1  17       11.85        9.35      3.47 o 
  -1   1  17        9.88        8.03      2.28 o 
   0   1  17       80.65       79.41      3.02 o 
   1   1  17        0.04        1.03      0.82 o 
  -1   2  17        1.21        1.76      1.49 o 
   0   2  17        0.09        1.09      1.16 o 
  -1   3  17        3.31        5.29      1.26 o 
   0   3  17       32.51       27.59      4.44 o 
  -1   4  17        3.37        2.65      1.40 o 
   0   4  17        0.64        1.30      0.82 o 
  -1   5  17        0.74        0.77      0.89 o 
   0   5  17        2.56        1.78      0.71 o 
                                                 
